# Supplementary material for: Electrospun Nanofiber Membranes from 1,8-Naphthimide-Based Polymer/Poly(vinyl alcohol) for pH Fluorescence Sensing
Source: Molecules. 2022 Jan 14;27(2):520. doi: 10.3390/molecules27020520 (PMC8778194; doi:10.3390/molecules27020520)
Supplement: Supplementary file 1 [file molecules-27-00520-s001.zip]

Archive with 1 entries (1 files):
- molecules-1539855-supplementary.pdf
